# Supplementary material for: Blockchain Personal Health Records: Systematic Review
Source: J Med Internet Res. 2021 Apr 13;23(4):e25094. doi: 10.2196/25094 (PMC8080150; doi:10.2196/25094)
Supplement: Multimedia Appendix 1 [file jmir_v23i4e25094_app1.xlsx]

## Sheet: Raw data
ID	Author	Title	Year	Country	Type	Publisher	Name of PHR blockchain (if any)	Maturity	Blockchain type	Blockchain name	Data storage	Scaling solution	Incentive SC	PHR type	Data owner	Write_PT	Write_DR	Write_Others	Read_PT	Read_DR	Read_Others	Semantic standard	Privacy standard	UI_Web	UI_App	UI_Desktop	Limitations	Future directions	Purpose	Others
1	Burniske	How blockchain technology can enhance EHR operability	2016	USA	Whitepaper	None	GemOS EHR	Concept/Framework/Model	Not stated	NA	Off-chain	None	No	Tethered	Patient	No	Yes	No	Yes	Yes	No	Not stated	Not stated	No	No	No	Not stated	Not stated	General
2	McFarlane	Patientory: A Healthcare Peer-to-Peer EMR Storage Network v1.0	2017	USA	Whitepaper	None	Patientory	Concept/Framework/Model	Public + Permissioned	Ethereum	On-chain	Tiered-chain	Yes	Not stated	Patient	Yes	Yes	No	Yes	Yes	No	FHIR	HIPAA	No	No	No	Not stated	Not stated	General
3	Roehrs	OmniPHR: A distributed architecture model to integrate personal healthrecords	2017	Brazil	Journal	Elsevier	OmniPHR	Concept/Framework/Model	Private	NA	Off-chain	Algorithm	No	Tethered	Patient	Yes	Yes	No	Yes	Yes	No	OpenEHR	Not stated	No	No	No	1. Duplicate data entry 2. Guarantee user authentication 3. Difficult to use	1. Data standard harmonization	General
4	Badr	Multi-tier blockchain framework for IoT-EHRs systems	2018	Egypt	Conference	Elsevier	Multi-tier Blockchain based PBE-DA architecture	Concept/Framework/Model	Public + Permissioned	NA	Off-chain	Tiered-chain	No	Tethered	Patient	Yes	No	No	Yes	Yes	No	Not stated	Not stated	No	No	No	Not stated	Not stated	IoT data
5	Boiani	Blockchain based electronic health record management for mass crisis scenarios: A feasibility study	2018	Sweden	Thesis paper	None	Nil	Concept/Framework/Model	Consortium	Hyperledger Fabric	Hybrid	None	No	Tethered	Patient	No	Yes	No	Yes	Yes	No	Not stated	Not stated	No	No	No	Not stated	1. Performance testing	Mass crisis
6	Chen	Blockchain-Based Medical Records Secure Storage and Medical Service Framework	2018	China	Journal	Springer	Medical blockchain	Concept/Framework/Model	Not stated	NA	Off-chain	None	No	Tethered	Patient	Yes	Yes	Yes	Yes	Yes	Yes	Not stated	Not stated	No	No	No	1. Interoperability	Not stated	General
7	Dagher	Ancile: Privacy-preserving framework for access control and interoperability of electronic health records using blockchain technology	2018	USA	Journal	Elsevier	Ancile	Concept/Framework/Model	Consortium	Ethereum-based	Off-chain	None	No	Tethered	Patient	No	Yes	No	Yes	No	No	Not stated	HIPAA	No	No	No	1. Able to infer information through chain analysis	1. Adopt legislative standards for medical data privacy protection	General
8	Dubovitskaya	Secure and Trustable Electronic Medical Records Sharing using Blockchain	2018	Switzerland	Symposium	AMIA	Nil	Concept/Framework/Model	Consortium	Hyperledger Fabric	Off-chain	Consenus algorithm	No	Tethered	Patient	No	Yes	No	Yes	Yes	No	Not stated	Not stated	No	No	No	1. Sharing of images	1. Connected health	Oncology-specific	Talked about BFT algorithm
9	Gebremedhin	Blockchain as a Technology to Facilitate Privacy and Better Health Record Management	2018	Norway	Thesis paper	None	mHealth-BlockC	Prototype	Private	Ethereum	Off-chain	None	No	Standalone	Patient	Yes	Yes	No	Yes	Yes	No	Not stated	Not stated	Yes	No	No	1. Ethereum's Solidity language does not implement nested string data types - burden for developers 2. Wait before transactions are validated 3. Affordability as it can be less affordable if every transaction requires a fee	1. Adopt standard for data exchange (FHIR, OpenEHR) 2. Explore other blockchain (e.g. HF)	General
10	Lippman	MedRec: Patient Control of Medical Record Distribution-IEEE Blockchain Initiative	2018	USA	Journal	IEEE	MedRec	Prototype	Consortium	Ethereum-based	Off-chain	None	No	Standalone	Doctor	No	Yes	No	Yes	Yes	Yes	Not stated	Not stated	No	Yes	Yes	Not stated	1. Need to test at scale 2. Integrating with EMR sysems 3. Better designed user interfaces	General
11	Medicalchain team	Medicalchain	2018	Switzerland	Whitepaper	None	Medicalchain	Concept/Framework/Model	Public + Permissioned	Ethereum + HF	On-chain	Tiered-chain	Yes	Standalone	Patient	Yes	Yes	No	Yes	Yes	Yes	Not stated	HIPAA + GDPR	No	No	No	Not stated	Not stated	General
12	Rouhani	MediChainTM: A Secure Decentralized Medical Data Asset Management System	2018	Canada	Conference	IEEE	MediChain	Prototype	Private	Hyprerledger Fabric	Off-chain	None	No	Standalone	Patient	No	Yes	No	Yes	Yes	Yes	Not stated	Not stated	Yes	Yes	No	Not stated	1. Security testing 2. Test operation at scale	General	Good summay of the blockchain PHR in abstract, Trioova web app and mobile app
13	Thwin	Blockchain Based Secret-Data Sharing Model for Personal Health Record System	2018	Thailand	Conference	IEEE	Nil	Concept/Framework/Model	Private	Tested a few (HF was best performing)	Off-chain	None	No	Standalone	Patient	Yes	No	No	Yes	No	No	Not stated	Not stated	No	No	No	1. Experimental study to test model	Not stated	General	Tested performance of a few blockchains
14	Vora	BHEEM: A Blockchain-Based Framework for Securing Electronic Health Records	2018	India	Conference	IEEE	BHEEM	Concept/Framework/Model	Consortium	Ethereum-based	Off-chain	None	No	Tethered	Patient	No	Yes	No	Yes	No	No	Not stated	Not stated	No	No	No	Not stated	Not stated	General
15	Zhang	Blockchain Support for Flexible Queries with Granular Access Control to Electronic Medical Records (EMR)	2018	UK	Conference	IEEE	Granular Access Authorisation supporting Flexible Queries (GAA-FQ)	Concept/Framework/Model	Private	Not stated	On-chain	None	No	Not stated	Not stated	Yes	No	No	Yes	Yes	Yes	Not stated	Not stated	No	No	No	Not stated	Not stated	General
16	Abouzahra	Using blockchain technology to enhance the use of personal health records	2019	USA	Conference	AIS	Nil	Concept/Framework/Model	Private	Hyperledger Fabric	Off-chain	None	No	Tethered	Doctor	Yes	No	No	No	No	No	Not stated	Not stated	No	Yes	No	Not stated	1. Evaluate efficacy and security of system	For when home monitoring required
17	Alkhushyni	Blockchain technology applied to electronic health records	2019	USA	Conference	EasyChair	EHRChain	Prototype	Private	Ethereum	On-chain	None	No	Standalone	Patient	No	Yes	No	Yes	Yes	Yes	Not stated	Not stated	Yes	Yes	No	1. Storing media files 2. Cost of operating a blockchain EHR	1. Interoperability/Standardization 2. Scalability 3. Deployment on Ethereum mainnet	General
18	Chawdhuri	Patient Privacy and Ownership of Electronic Health Records on a Blockchain	2019	India	Conference	Springer	Nil	Concept/Framework/Model	Private	Not stated	On-chain	None	No	Not stated	Patient	No	Yes	No	Yes	No	No	Not stated	Not stated	No	No	No	1. Even though records are encrypeted, can still infer based on chain analysis --> addressed through zero-knowledge provable mixing to hide actual linkages with fake linkages 2. Storage space issues	1. Putting information on public blockchain	General	Just looked at permissioned vs permissionless
19	Ciampi	A Blockchain Architecture for the Italian EHR System	2019	Italy	Conference	IARIA	Nil	Concept/Framework/Model	Consortium	Hyperledger Fabric	Off-chain	None	No	Standalone	Patient	No	Yes	No	Yes	Yes	No	Not stated	GDPR	No	No	No	Not stated	1. Develop UI 2. Tethering to EHR	General	Also compliant with Italian Regulation on EHR
20	Daraghmi	MedChain: A Design of Blockchain-Based System for Medical Records Access and Permissions Management	2019	Palestine	Journal	IEEE	MedChain	Concept/Framework/Model	Consortium	Ethereum-based	Off-chain	Consenus algorithm	Yes	Standalone	Doctor	No	Yes	No	Yes	Yes	No	Not stated	Not stated	No	No	No	Not stated	1. Tethering to EHR	General	PoA algorithm/incentive mechanism - for provider
21	Donawa	Scaling Blockchains to Support Electronic Health Records for Hospital Systems	2019	USA	Conference	IEEE	Patient-Healthchain	Concept/Framework/Model	Consortium	Patient-Healthchain	Hybrid	Side-chain + Consensus algorithm	No	Tethered	Doctor	Yes	Yes	No	Yes	Yes	No	Not stated	HIPAA	No	No	No	Not stated	Not stated	General	Side-chain + PoA algorithm
22	Hang	A novel EMR integrity management based on a medical blockchain platform in hospital	2019	South Korea	Journal	MDPI	Nil	Prototype	Consortium	Hyperledger Fabric	On-chain	None	No	Standalone	Doctor	Yes	Yes	Yes	Yes	Yes	Yes	Not stated	Not stated	Yes	No	No	1. Security risk (coding errors, risk of malicious activity given small number of nodes)	Not stated	General
23	Harika	Blockchain technology for managing an architectural model of decentralized medical record	2019	Indonesia	Conference	IOPScience	Nil	Concept/Framework/Model	Consortium	Not stated	Off-chain	None	No	Tethered	Doctor	No	Yes	Yes	Yes	Yes	No	Not stated	Not stated	No	No	No	1. Security risk	Not stated	General
24	Huang	MedBloc: A Blockchain-Based Secure EHR System for Sharing and Accessing Medical Data	2019	New Zealand	Conference	IEEE	MedBloc	Concept/Framework/Model	Consortium	Hyperledger Fabric	On-chain	None	No	Tethered	Patient	No	Yes	No	Yes	Yes	No	Not stated	Not stated	No	No	No	Not stated	Not stated	General
25	Hylock	A Blockchain Framework for Patient-Centered Health Records and Exchange (HealthChain): Evaluation and Proof-of-Concept Study	2019	USA	Journal	JMIR	HealthChain	Concept/Framework/Model	Consortium	Ethereum /HF	On-chain	None	No	Tethered	Doctor	Yes	Yes	No	No	Yes	No	FHIR	HIPAA	No	No	No	Not stated	1. Performance testing at scale	General
26	Jiang	Patients-Controlled Secure and Privacy-Preserving EHRs Sharing Scheme Based on Consortium Blockchain	2019	China	Conference	IEEE	PESChain	Concept/Framework/Model	Consortium	Ethereum-based	Off-chain	None	No	Standalone	Patient	Yes	Yes	No	Yes	Yes	Yes	Not stated	Not stated	No	No	No	Not stated	Not stated	General
27	Koushik	Performance Analysis of BlockChain-based Medical Records Management System	2019	India	Conference	IEEE	Nil	Concept/Framework/Model	Consortium	Hyperledger Fabric	On-chain	None	No	Standalone	Patient	No	Yes	No	Yes	Yes	Yes	Not stated	Not stated	Yes	No	No	Not stated	Not stated	General
28	Lee	PHR system using blockchain technology	2019	South Korea	Journal	WARSE	Nil	Concept/Framework/Model	Not stated	NA	Hybrid	Tiered-chain	No	Tethered	Doctor	No	Yes	No	Yes	Yes	Yes	Not stated	Not stated	No	No	No	Not stated	Not stated	General
29	MediBloc team	MediBloc Technical Whitepaper v0.3	2019	South Korea	Whitepaper	None	MediBloc	Concept/Framework/Model	Consortium	Panacea	Off-chain	Consenus algorithm	Yes	Standalone	Patient	Yes	No	No	Yes	No	No	FHIR	Not stated	No	No	No	Not stated	Not stated	General	BFT consensus
30	MediLOT team	MediLOT Whitepaper	2019	Singapore	Whitepaper	None	MediLOT	Concept/Framework/Model	Consortium	Hyperledger-based	Off-chain	Consenus algorithm	Yes	Tethered	Patient	No	Yes	No	Yes	Yes	Yes	Not stated	Not stated	No	No	No	Not stated	Not stated	General	PBFT consensus
31	Nchinda	MedRec: A Network for Personal Information Distribution	2019	USA	Conference	IEEE	MedRec (v2)	Prototype	Consortium	Ethereum-based	On-chain	Consenus algorithm	No	Standalone	Patient	No	Yes	No	Yes	No	Yes	Not stated	Not stated	No	No	Yes	Not stated	1. Integration with exisiting EMR 2. Improving user interface	General	PoA consensus
32	Nguyen	Blockchain for Secure EHRs Sharing of Mobile Cloud Based E-Health Systems	2019	Australia	Journal	IEEE	Nil	Prototype	Private	Ethereum-based	Off-chain	None	No	Standalone	Patient	Yes	No	No	Yes	Yes	No	Not stated	Not stated	No	Yes	No	1. Scalability, especially for IoT	1. Integrate with analytics	General	IPFS
33	Park	Is Blockchain Technology Suitable for Managing Personal Health Records? Mixed-Methods Study to Test Feasibility	2019	South Korea	Journal	JMIR	Nil	Concept/Framework/Model	Private	Ethereum-based	On-chain	None	No	Standalone	Doctor	No	Yes	No	Yes	Yes	No	Not stated	Not stated	No	No	No	1. Chain analysis 2. Need to amend/remove data	1. Deployment on public blockchain	General
34	Rajput	EACMS: Emergency Access Control Management System for Personal Health Record Based on Blockchain	2019	China	Journal	IEEE	Emergency Access Control Management System (EACMS)	Concept/Framework/Model	Consortium	Hyperledger Fabric	Off-chain	None	No	Standalone	Patient	Yes	Yes	Yes	Yes	Yes	Yes	Not stated	Not stated	No	No	No	Not stated	Not stated	Emergency scenarios
35	Reen	Decentralized patient centric e-Health record management system using blockchain and IPFS	2019	India	Conference	IEEE	Nil	Concept/Framework/Model	Consortium	Ethereum-based	Off-chain	Consenus algorithm	No	Standalone	Patient	Yes	Yes	No	Yes	Yes	No	Not stated	Not stated	No	No	No	1. Need to be connected to Internet 2. Unable to fully hide information 3. Unable to delete	1. Possible solution is IPNS	General	IPFS, PoA
36	Sangeetha	Electronic Health Record System using Blockchain	2019	India	Journal	Maple Tree Publishing House	Nil	Concept/Framework/Model	Public	Ethereum	On-chain	None	No	Standalone	Patient	Yes	No	No	Yes	No	No	Not stated	Not stated	Yes	No	No	1. Cost of obtaining ETH units	Not stated	General	IPFS
37	Shahnaz	Using Blockchain for Electronic Health Records	2019	Pakistan	Journal	IEEE	Nil	Concept/Framework/Model	Public	Ethereum	Off-chain	None	No	Standalone	Both	Yes	Yes	Yes	Yes	Yes	Yes	Not stated	Not stated	No	Yes	No	Not stated	1. Developing a payment module	General	IPFS
38	Shekhawat	Cloud-chain: Revamp Health Record System Using Blockchain	2019	India	Report	None	Cloud-chain	Prototype	Private	Ethereum-based	Off-chain	None	No	Standalone	Patient	Yes	Yes	No	Yes	Yes	No	Not stated	Not stated	Yes	No	No	Not stated	1. Who should be part of the consensus? What should be the reward for each stakeholder?	General	IPFS
39	Thwin	Blockchain-Based Access Control Model to Preserve Privacy for Personal Health Record Systems	2019	Thailand	Journal	Wiley	Nil	Concept/Framework/Model	Private	Hyperledger Fabric	Off-chain	None	No	Standalone	Patient	Yes	Yes	Yes	Yes	Yes	Yes	Not stated	Not stated	No	No	No	Not stated	Not stated	General
40	Tian	Blockchain-based secure medical record sharing system	2019	Malaysia	Thesis paper	None	MedRec Solution	Prototype	Private	Hyperledger Fabric	On-chain	None	No	Standalone	Patient	No	Yes	No	Yes	Yes	Yes	Not stated	Not stated	Yes	No	No	Not stated	1. Design into a mobile app 2. User authentication using biometrics 3. Allowing next-of-kin to access records if patient not able to	General	Can only read for 1 day
41	Toshniwal	PACEX: PAtient-Centric EMR eXchange in Healthcare Systems using Blockchain	2019	India	Conference	IEEE	Patient-Centric EMR eXchange (PACEX)	Concept/Framework/Model	Private	Ethereum	Off-chain	None	No	Tethered	Patient	No	Yes	No	Yes	Yes	No	Not stated	Not stated	Yes	No	No	1. Scalability - blockchain currently unable to run parallel processing	Not stated	General
42	Wang S	Blockchain-Based Personal Health Records Sharing Scheme With Data Integrity Verifiable	2019	China	Journal	IEEE	Nil	Concept/Framework/Model	Public	Ethereum	Off-chain	None	No	Standalone	Patient	Yes	No	No	Yes	Yes	Yes	Not stated	Not stated	No	No	No	1. Verify operations of data transfer to off-chain solution	Not stated	General
43	Wang Y	Cloud-Assisted EHR Sharing with Security and Privacy Preservation via Consortium Blockchain	2019	China	Journal	IEEE	Nil	Concept/Framework/Model	Consortium	Ethereum	Off-chain	None	No	Tethered	Patient	No	Yes	No	Yes	Yes	Yes	Not stated	Not stated	No	No	No	Not stated	1. Deployment on HF	General
44	Wu	Electronic medical record security sharing model based on blockchain	2019	China	Journal	ACM	EMR Security Sharing model based on Blockchain (EMRSB)	Concept/Framework/Model	Private	Not stated	Off-chain	Consenus algorithm	No	Standalone	Both	Yes	Yes	No	Yes	Yes	No	Not stated	Not stated	No	No	No	Not stated	Not stated	General	IPFS, DPOS
45	Al Goni	A P2P Optimistic Fair-Exchange (OFE) Scheme for Personal Health Records Using Blockchain Technology	2020	Canada	Thesis paper	None	Nil	Concept/Framework/Model	Private	Not stated	Off-chain	None	No	Standalone	Patient	Yes	Yes	No	Yes	Yes	No	Not stated	Not stated	No	No	No	Not stated	1. Test on consensus algorithms other than PoW 2. Stress and resilience testing	General	Reputation score	See illustration of blockchain (pg47)
46	Arunkumar	Blockchain-Based Decentralized and Secure Lightweight E-Health System for Electronic Health Records	2020	India	Conference	Springer	Nil	Concept/Framework/Model	Private	Cloud-based medical blockchain (CMBC)	On-chain	None	No	Standalone	Patient	Yes	Yes	Yes	Yes	Yes	No	Not stated	Not stated	No	No	No	Not stated	Not stated	General
47	Aswin	Design of AYUSH: A blockchain-based health record management system	2020	India	Conference	Springer	AYUSH	Concept/Framework/Model	Consortium	Hyperledger Fabric	Off-chain	None	No	Standalone	Patient	No	Yes	No	Yes	Yes	Yes	Not stated	Not stated	No	No	No	Not stated	Not stated	General	IPFS
48	Cao	Hybrid blockchain–based privacy-preserving electronic medical records sharing scheme across medical information control system	2020	China	Journal	SAGE	Hybrid blockchain ER sharing (HB-EMRS)	Concept/Framework/Model	Public + Permissioned	Ethereum /HF	Hybrid	None	No	Standalone	Patient	Yes	No	No	Yes	Yes	Yes	Not stated	Not stated	No	No	No	Not stated	Not stated	General	IPFS for medical big data and blockchain for non-sensitive data
49	Charanya	Sefra: A secure framework to manage ehealth records using blockchain technology	2020	India	Journal	IGI Global	Secure Framework (SeFra)	Concept/Framework/Model	Private	Ethereum	Off-chain	None	No	Tethered	Patient	No	Yes	No	Yes	Yes	No	HL-7	Not stated	No	No	No	1. Patients losing private key	1. Test performance at scale and in real-world environment	General
50	Kavathekar	Data sharing and privacy-preserving of medical records using blockchain	2020	India	Conference	Springer	Nil	Prototype	Public	Ethereum testnet	Off-chain	None	No	Standalone	Patient	Yes	No	No	Yes	Yes	No	Not stated	Not stated	Yes	No	No	Not stated	Not stated	General	IPFS
51	Kim	Design of Secure Protocol for Cloud-Assisted Electronic Health Record System Using Blockchain	2020	South Korea	Journal	MDPI	Nil	Concept/Framework/Model	Private	Hyperledger Fabric	Off-chain	None	No	Standalone	Patient	Yes	Yes	No	No	Yes	No	Not stated	Not stated	Yes	No	No	Not stated	Not stated	General
52	Kung	Personal Health Record in FHIR Format Based on Blockchain Architecture	2020	Taiwan	Conference	Springer	Nil	Prototype	Private	Ethereum based	Off-chain	None	No	Standalone	Patient	Yes	No	No	Yes	Yes	Yes	FHIR	Not stated	Yes	No	No	1. Currently batch upload using a certain file format.	1. Integrate with hospital EMR 2. Allow entry of various data types.	General	My Health Bank data file
53	Lee	An Architecture and Management Platform for Blockchain-Based Personal Health Record Exchange: Development and Usability Study	2020	Taiwan	Journal	JMIR	Nil	Pilot/Implementation	Private	Ethereum based	Off-chain	Consenus algorithm	No	Standalone	Patient	Yes	Yes	No	Yes	Yes	Yes	FHIR	Not stated	Yes	No	No	Not stated	1. Personal health management functions to be designed in future work 2. Adopt data standards such as HL-7 and FHIR	General	PoA
54	Sharma S.	Secure Cloud Storage Architecture for Digital Medical Record in Cloud Environment using Blockchain	2020	India	Conference	Elsevier	Nil	Concept/Framework/Model	Not stated	Not stated	Off-chain	None	No	Not stated	Not stated	Yes	Yes	No	Yes	Yes	No	Not stated	Not stated	Yes	No	No	Not stated	Not stated	General
55	Sharma Y.	Preserving the Privacy of Electronic Health Records using Blockchain	2020	India	Conference	Elsevier	Nil	Concept/Framework/Model	Private	Hyperledger Fabric	Off-chain	None	No	Standalone	Patient	Yes	Yes	Yes	Yes	Yes	No	Not stated	Not stated	No	No	No	Not stated	1. Add billing module, pharmacy module 2. Deployed as a web application	General
56	Tith	Application of Blockchain to Maintaining Patient Records in Electronic Health Record for Enhanced Privacy, Scalability, and Availability	2020	Japan	Journal	Korean Society of Medical Informatics	Nil	Prototype	Consortium	Hyperledger Fabric	Off-chain	None	No	Standalone	Patient	No	Yes	No	Yes	Yes	No	HL-7	Not stated	Yes	No	No	Not stated	1. Incentivize use of blockchain PHRs	General	CDA and DICOM
57	Verdonck	Architecture and value analysis of a blockchain-based electronic health record permission management system	2020	Belgium	Conference	EasyChair	Nil	Concept/Framework/Model	Private	Not stated	Off-chain	None	No	Standalone	Patient	Yes	Yes	Yes	Yes	Yes	Yes	Not stated	Not stated	No	No	No	Not stated	Not stated	General	Provider access from a day to a year
58	Wu	Secure Personal Health Records Sharing Based on Blockchain and IPFS	2020	China	Conference	Springer	Nil	Concept/Framework/Model	Private	Ethereum-based	Off-chain	None	No	Standalone	Patient	Yes	No	No	Yes	Yes	Yes	Not stated	Not stated	No	No	No	Not stated	Not stated	General	IPFS

## Sheet: Data validation
Article type	Maturity	Blockchain type	Data storage	Scaling solution	Incentive SC	PHR type	Data owner	Write_PT	Write_DR	Write_Others	Read_PT	Read_DR	Read_Others	Semantic standard	Privacy standard	UI_Web	UI_App	UI_Desktop	Limitations
Journal	Concept/Framework/Model	Public	On-chain	Side-chain	Yes	Standalone	Patient	Yes	Yes	Yes	Yes	Yes	Yes	HL-7	HIPAA	Yes	Yes	Yes
Conference	Prototype	Consortium	Off-chain	Tiered-chain	No	Tethered	Doctor	No	No	No	No	No	No	FHIR	GDPR	No	No	No
Book chapter	Pilot/Implementation	Private	Hybrid	Algorithm		Not stated	Both							OpenEHR	HIPAA + GDPR
Symposium		Public + Permissioned		Consenus algorithm			Not stated							Others	Others
Whitepaper		Not stated		Side-chain + Consensus algorithm										Not stated	Not stated
Thesis paper				None
Workshop				Not stated
Report
